# Supplementary material for: Novel Chemical Architectures Based on Beta-Cyclodextrin Derivatives Covalently Attached on Polymer Spheres
Source: Polymers (Basel). 2021 Jul 16;13(14):2338. doi: 10.3390/polym13142338 (PMC8309509; doi:10.3390/polym13142338)
Supplement: Supplementary file 1 [file polymers-13-02338-s001.zip]

Archive with 1 entries (1 files):
- polymers-1284898-supplementary.pdf
